# Supplementary material for: A Highly Sensitive Electrochemical Glucose Sensor Based on Room Temperature Exfoliated Graphite-Derived Film Decorated with Dendritic Copper
Source: Materials (Basel). 2021 Sep 4;14(17):5067. doi: 10.3390/ma14175067 (PMC8433722; doi:10.3390/ma14175067)
Supplement: Supplementary file 1 [file materials-14-05067-s001.zip]

Archive with 1 entries (1 files):
- materials-1311842-supplementary.pdf
